# Supplementary material for: School Fruit and Vegetables Scheme: Characteristics of Its Implementation in the European Union from 2009/10 to 2016/17
Source: Nutrients. 2022 Jul 26;14(15):3069. doi: 10.3390/nu14153069 (PMC9370373; doi:10.3390/nu14153069)
Supplement: Supplementary file 1 [file nutrients-14-03069-s001.zip]

Archive with 2 entries (2 files):
- nutrients-1804297-Document S1.pdf
- nutrients-1804297-Table S1.xlsx
