# Supplementary material for: School Fruit and Vegetables Scheme: Characteristics of Its Implementation in the European Union from 2009/10 to 2016/17
Source: Nutrients. 2022 Jul 26;14(15):3069. doi: 10.3390/nu14153069 (PMC9370373; doi:10.3390/nu14153069)
Supplement: Supplementary file 1 [file nutrients-14-03069-s001.zip › nutrients-1804297-Table S1.xlsx]

## Sheet: DB
Code country	School year	TB	PUETB	GA	NSCHOOLS	PSCHOOLS	NCHILDREN	PCHILDREN	FDISDAYS	FDISWEEKS	WEIGHTPORTION	PRICEPORTION	PORTIONCHILD	DISTRIBUTEDT	DISTRIBUTEDP	LOCAL	SEASONAL	ORIGIN	ORGANIC	NOJUICE	FOUNDSMEASURES	CHILDMEASURES	CHILDMEASURESPOR	ASIGNADO	USADO	PORUSADO	OTFondos	FVKgStu
AUT	2013	1.4857e+06	0.494	9.36622		0.361	158623	0.4475			125	0.55	24.9749	495.2	3961600	1	1	1	0	0	17500	6000	0.0378255	750000	734099	97.8799	751599	3.12187
BEL	2013	2.5726e+06	0.481073	5.53712	2196	0.382626	464610	0.377043	30	30	200	0.267597	22.5193		5305173	1	1	0	0	1		209374		1.87124e+06	1.23761e+06	66.1385	1.33498e+06
BRG	2013	4.20768e+06	0.506	13.1563	2238	0.495	319821	0.63	40	20	200	0.35	39	2225.3	12536335	0	0	0	0	0		319821	100	2128200	2.12818e+06	99.9993	2.07949e+06	6.95795
HRV	2013	1.52946e+06	0.6	11.043	720	0.815	138501	0.851	52.5	35	140	0.27	45	881.6	6232545	1	1	1	0	0	35559.4	72713	52	1110000	917677	82.6736	611784	6.3653
CYP	2013	110528	0.437	9.93151	89	0.137	11129	0.18		10	150	0.36	23.9	39.8	265070	0	1	0	1	0	14000	11129	100	175000	48263.9	27.6	62263.9	3.57624
CZE	2013	5.7077e+06	0.73	12.5105	3530	0.862	456233	0.902		43		0.39	32.3		12654137	1	1	1	1	1	1000	50000	11	4198880	4.16649e+06	99.2	1.54121e+06
DNK	2013	1954181	0.5	71.5063	546	0.2349	27328.8	0.038	90	18	100	0.17	199.99	546.6	5.46576e+06	0	0	0	0	1				1531350	977090	63.8	977090	20.0009
EST	2013	695539	0.601	6.7137	700	0.667	103600	0.79	35	35	90	0.08	82.4	755.6	8395555	1	1	1	1	1	20000			418050	418050	100	277490	7.29344
FRA	2013	3137965	0.454	3.98673	5730	0.089	787103	0.065	93	36	125	0.3	23	1880.2	18802210	1	1	1	1	1	73658	787103	100	4750000	1423312	30	1714653	2.38876
DEU	2013	2.14899e+07	0.481	18.8834	8546	0.393	1138032	0.373			119.2	0.345	77.7	5779.9	61050524	1	1	1	1	0	342346	718216	100	11926518	1.03418e+07	86.7	1.11481e+07	5.07886
GRC	2013	3.11475e+06	0.59	11.0739	1391	0.299	281269	0.463		12	135	0.19	54	1715.5	12537918	0	0	1	0	0		281269	100	1837700	1837700	100	1.27705e+06	6.09914
HUN	2013	9764776	0.456	18.1501	2032	0.87	538000	0.92	48	24	100	0.21	83	3310.3	33103225	0	0	1	0	1	313000	533000	100	4528653	4.45023e+06	98.3	5.31454e+06	6.15297
IRL	2013	1869058	0.199	33.6343	378	0.12	55570	0.1	16	3.2	62	0.33	32	109	1555960	1	1	1	1	0	1126455	55570	100	455177	371302	81.6	1.49776e+06	1.96149
ITA	2013	28872611	0.58	20.0162	8929		1442465	0.5	42	12	230	0.8	25	7577.64	34619160	1	1	1	0	1				20521200	1.67461e+07	81.6	1.21265e+07	5.25326
LVA	2013	1.06994e+06	0.75	6.79193	780	0.938	157531	0.932	42	14	100	0.18	40.3619	635.8	6358255	1	1	0	0	0		157531	100	900200	802449	89.1	267491	4.03603
LTU	2013	2.59851e+06	0.615475	12.5012	1479	0.87	207860	0.92	78	39	181	0.15	74	2428.4	13419699	0	0	0	1	0	52131.6	207860	100	1600000	1599315	100	999191	11.6829
LUX	2013	547929	0.478	6.65366	164	0.729	82350	0.831	97.5	32.5	172	0.26	25.6	365.1	2121292	0	0	1	1	0	8406.4	82350	100	284000	261904	92.2	286025	4.43352
MLT	2013	360439	0.742	11.593	136	0.986	31091	0.963	73		75	0.3	43	102.7	1368744	1	1	1	0	0	4070.1	7920	25	285000	267277	93.8	93162.4	3.30321
POL	2013	1.75862e+07	0.75	17.7994	10872	0.801	988024	0.849	60	20	210	0.29	61	10860.7	5.17176e+07	1	1	0	0	0		856060	87	13662750	1.31897e+07	96.5	4.39656e+06	10.9923
PRT	2013	817121	0.667	5.82738	1771		140221	0.386	60	30					3737690	0	0	0	0	0	16052.1			2172300	544727	25.076	272394
ROU	2013	4.92284e+06	0.716676	6.88845	5252	0.673	714652	0.408	125	25	106	0.06	27.7	2106.3	19825800	0	0	0	0	0	218729	183185	11	4932400	3.52809e+06	71.5288	1394757	2.94731
SVK	2013	3.25216e+06	0.579	7.29966	2358	0.469	445522	0.768	48	32	200	0.26	64	976	4880229	1	1	1	0	1	137220			1891050	1.88216e+06	99.5	1.37e+06	2.19069
SVN	2013	848081	0.736	5.74402	410	0.84	147646	0.9	37	37	102	0.16	37	560	5424345	1	1	0	1	0	15000	147646	100	671775	624595	93	223486	3.79286
ESP	2013	4.62921e+06	0.612	6.16085	4193	0.383	751392	0.353	26	13	170	0.42	16	1349.8	8207013	1	1	1	1	1	327885	358035	41	3.75858e+06	2.83123e+06	75.3271	1.79798e+06	1.7964
NLD	2013	1981000	0.444	9.37596	1099	0.15	211285		60	20	80	0.42	60	1025.68	12821036	0	1	0	0	1	220000	211285	100	2925400	880500	30.0984	1100500	4.8545

## Sheet: Variables
TB	Total Budget (EU+MS)
PUETB	% UE
GA	Student Expenses (€)
NSCHOOLS	Numer of participating schools in the target group
PSCHOOLS	In% of the total schools of the target group in the MS
NCHILDREN	Number of participating children in the target group
PCHILDREN	In % of the total children of the target group in the MS
FDISDAYS	Frequency of distributions
FDISWEEKS	Duration of distributions (weeks)
WEIGHTPORTION	Average weight per portion (g)
PRICEPORTION	Average price per portion (€)
PORTIONCHILD	Average consumption per child (portions)
DISTRIBUTEDT	Fresh quantities purchased/distributed (in tons)
DISTRIBUTEDP	Fresh quantities purchased/distributed (in portions)
LOCAL	Local
SEASONAL	Seasonal
ORIGIN	Community origin
ORGANIC	Organic
NOJUICE	Juice restrictions
FOUNDSMEASURES	Total funds used for accompanying measures (public + private)
CHILDMEASURES	Total children covered by the accomp. measures
CHILDMEASURESPOR	in % of total children participating to the scheme
ASIGNADO	Final allocation
USADO	EU funds used
PORUSADO	EU funds used in % of the final allocation
OTFondos	Funding used other than EU
FVKgStu	FV per student (KG)
